# Supplementary material for: Developing a Machine Learning ‘Smart’ Polymerase Chain Reaction Thermocycler Part 2: Putting the Theoretical Framework into Practice
Source: Genes (Basel). 2024 Sep 12;15(9):1199. doi: 10.3390/genes15091199 (PMC11431514; doi:10.3390/genes15091199)
Supplement: Supplementary file 1 [file genes-15-01199-s001.zip]

Archive with 1 entries (1 files):
- genes-3180230-supplementary.pdf
